# Supplementary material for: Analysis of the Overlength Main Noncoding Region in Metacarcinus magister (Decapoda: Brachyura) and a Phylogenetic Study of the Cancroidea Species
Source: Genes (Basel). 2024 Mar 29;15(4):437. doi: 10.3390/genes15040437 (PMC11049931; doi:10.3390/genes15040437)
Supplement: Supplementary file 1 [file genes-15-00437-s001.zip]

Archive with 8 entries (8 files):
- Figure S4.pdf
- Figure S5.pdf
- Table S1.xlsx
- Table S2.xlsx
- Table S3.xlsx
- Figure S1.png
- Figure S2.pdf
- Figure S3.pdf
