# Supplementary material for: Analysis of the Overlength Main Noncoding Region in Metacarcinus magister (Decapoda: Brachyura) and a Phylogenetic Study of the Cancroidea Species
Source: Genes (Basel). 2024 Mar 29;15(4):437. doi: 10.3390/genes15040437 (PMC11049931; doi:10.3390/genes15040437)
Supplement: Supplementary file 1 [file genes-15-00437-s001.zip › Table S1.xlsx]

## Sheet: universal primers
Table S1 Sequences of universal primers.
Universal primers	Sequences
cox1-F	CGTCAACAAATCATAAAGATATTGG
cox1-R	TAAACTTCAGGGTGACCAAAAAATCA
16SrRNA-F	CGCCTGTTTAACAAAAACAT
16SrRNA-R	CCGGTCTGAACTCAGATCAT
