# Supplementary material for: Analysis of the Overlength Main Noncoding Region in Metacarcinus magister (Decapoda: Brachyura) and a Phylogenetic Study of the Cancroidea Species
Source: Genes (Basel). 2024 Mar 29;15(4):437. doi: 10.3390/genes15040437 (PMC11049931; doi:10.3390/genes15040437)
Supplement: Supplementary file 1 [file genes-15-00437-s001.zip › Table S2.xlsx]

## Sheet: Sheet1
Table S2. The GenBank accession numbers of 132 species in this study.
SurperFamily	Family	Species	Size(bp)	GenBank No.
Bythograeoidea	Bythograeidae	Austinograea alayseae	15620	NC_020314.1
Bythograeoidea	Bythograeidae	Austinograea rodriguezensis	15611	NC_020312.1
Bythograeoidea	Bythograeidae	Gandalfus puia	15548	NC_027414.1
Bythograeoidea	Bythograeidae	Gandalfus yunohana	15567	NC_013713.1
Bythograeoidea	Bythograeidae	Segonzacia mesatlantica	15521	NC_035300.1
Calappoidea	Matutidae	Ashtoret lunaris	15807	NC_024435.1
Calappoidea	Matutidae	Matuta planipes	15760	NC_039351.1
Calappoidea	Matutidae	Matuta victor	15782	NC_053638
Cancroidea	Cancridae	Metacarcinus magister	48820	This study
Cancroidea	Cancridae	Cancer pagurus	42736	NC_051962
Cryptochiroidea	Cryptochiridae	Hapalocarcinus marsupialis	15422	NC_063604.1
Dorippoidea	Orithyiidae	Orithyia sinica	15568	NC_039639.1
Dromioidea	Dromiidae	Lauridromia dehaani	15755	NC_066660.1
Dromioidea	Dynomenidae	Dynomene pilumnoides	16475	KT182070.1
Eriphioidea	Menippidae	Menippe nodifrons	15517	Supplement data
Eriphioidea	Menippidae	Myomenippe fornasinii	15658	NC_024437.1
Eriphioidea	Menippidae	Pseudocarcinus gigas	15515	NC_006891.1
Goneplacoidea	Goneplacidae	Eucrate crenata	15592	NC_066715.1
Grapsoidea	Gecarcinidae	Cardisoma carnifex	15597	NC_039105
Grapsoidea	Gecarcinidae	Cardisoma armatum	15586	NC_057477.1
Grapsoidea	Gecarcinidae	Gecarcoidea natalis	15545	NC_039811
Grapsoidea	Gecarcinidae	Gecarcoidea lalandii	15575	NC_057475.1
Grapsoidea	Grapsidae	Geograpsus grayi	15616	Supplement data
Grapsoidea	Grapsidae	Geograpsus crinipes	15630	Supplement data
Grapsoidea	Grapsidae	Grapsus albolineatus	15578	MT755825
Grapsoidea	Grapsidae	Grapsus tenuicrustatus	15858	NC_029724.1
Grapsoidea	Grapsidae	Metopograpsus frontalis	15587	NC_042152.1
Grapsoidea	Grapsidae	Metopograpsus quadridentatus	15520	MH310445
Grapsoidea	Grapsidae	Pachygrapsus crassipes	15652	NC_021754.1
Grapsoidea	Grapsidae	Pachygrapsus fakaravensis	15571	MW446890.1
Grapsoidea	Grapsidae	Pachygrapsus marmoratus	15406	NC_039109
Grapsoidea	Plagusiidae	Plagusia squamosa	15460	NC_063602.1
Grapsoidea	Sesarmidae	Chiromantes dehaani	15917	NC_041212
Grapsoidea	Sesarmidae	Chiromantes eulimene	15894	NC_047209
Grapsoidea	Sesarmidae	Chiromantes haematocheir	15899	NC_042142
Grapsoidea	Sesarmidae	Clistocoeloma sinense	15706	NC_033866.1
Grapsoidea	Sesarmidae	Cristarma eulimene	15894	MN877385.1
Grapsoidea	Sesarmidae	Episesarma lafondii	15640	NC_063149.1
Grapsoidea	Sesarmidae	Geosesarma faustum	15880	MZ725940.1
Grapsoidea	Sesarmidae	Geosesarma penangense	15955	MZ725941.1
Grapsoidea	Sesarmidae	Metopaulias depressus	15765	KX118277.1
Grapsoidea	Sesarmidae	Nanosesarma minutum	15637	NC_040977
Grapsoidea	Sesarmidae	Orisarma dehaani	15917	MH593563.1
Grapsoidea	Sesarmidae	Orisarma neglectum	15920	KX156954.1
Grapsoidea	Sesarmidae	Orisarma sinense	15905	KR336554.1
Grapsoidea	Sesarmidae	Parasesarma affine	15638	NC_039990.1
Grapsoidea	Sesarmidae	Parasesarma eumolpe	15646	NC_061931.1
Grapsoidea	Sesarmidae	Parasesarma pictum	15611	NC_038066.1
Grapsoidea	Sesarmidae	Parasesarma tripectinis	15612	NC_030046.2
Grapsoidea	Sesarmidae	Perisesarma bidens	15641	NC_051868
Grapsoidea	Sesarmidae	Sesarma neglectum	15920	NC_031851.1
Grapsoidea	Sesarmidae	Sesarmops sinensis	15905	NC_030196.1
Grapsoidea	Varunidae	Chasmagnathus convexus	16212	NC_052834.1
Grapsoidea	Varunidae	Cyclograpsus granulosus	16300	NC_025571.1
Grapsoidea	Varunidae	Cyclograpsus intermedius	16184	NC_050045
Grapsoidea	Varunidae	Eriocheir japonica hepuensis	16335	NC_011598.1
Grapsoidea	Varunidae	Eriocheir japonica japonica	16352	NC_011597.1
Grapsoidea	Varunidae	Eriocheir japonica sinensis	16354	NC_006992.1
Grapsoidea	Varunidae	Gaetice depressus	16288	NC_038179
Grapsoidea	Varunidae	Helicana japonica	16535	NC_065158.1
Grapsoidea	Varunidae	Helicana wuana	16359	NC_034995.1
Grapsoidea	Varunidae	Helice latimera	16246	NC_033865.1
Grapsoidea	Varunidae	Helice tientsinensis	16212	NC_030197.1
Grapsoidea	Varunidae	Helice tridens	16652	NC_073107.1
Grapsoidea	Varunidae	Hemigrapsus penicillatus	16486	MG751772.1
Grapsoidea	Varunidae	Hemigrapsus sanguineus	16275	NC_068096.1
Grapsoidea	Varunidae	Hemigrapsus sinensis	15900	NC_065995.1
Grapsoidea	Varunidae	Hemigrapsus takanoi	16473	MW446895.1
Grapsoidea	Varunidae	Metaplax longipes	16305	NC_040976
Grapsoidea	Varunidae	Neoeriocheir leptognathus	16143	NC_041211
Grapsoidea	Varunidae	Pseudohelice subquadrata	16898	NC_042685.1
Grapsoidea	Varunidae	Varuna litterata	16247	NC_056882.1
Grapsoidea	Varunidae	Varuna yui	15915	NC_037155.1
Grapsoidea	Xenograpsidae	Xenograpsus ngatama	16106	NC_035951.1
Grapsoidea	Xenograpsidae	Xenograpsus testudinatus	15798	NC_013480.1
Homoloidea	Homolidae	Homologenus malayensis	15793	NC_026080.1
Homoloidea	Homolidae	Moloha majora	15903	NC_029361.1
Leucosioidea	Calappidae	Calappa bilineata	15606	NC_047195
Leucosioidea	Leucosiidae	Myra affinis	15349	NC_061949.1
Leucosioidea	Leucosiidae	Pyrhila pisum	15516	NC_030047.1
Majoidea	Majidae	Chionoecetes bairdi	16326	NC_068523.1
Majoidea	Majidae	Maja crispata	16592	NC_035424.1
Majoidea	Majidae	Maja squinado	16598	NC_035425.1
Majoidea	Mithracidae	Maguimithrax spinosissimus	15817	NC_025518.1
Majoidea	Oregoniidae	Chionoecetes japonicus pacificus	15341	AB_735678
Majoidea	Oregoniidae	Oregonia gracilis	15737	NC_057204.1
Majoidea	Pisidae	Scyra compressipes	16415	NC_057485.1
Ocypodoidea	Camptandriidae	Deiratonotus japonicus	15444	LC715473.1
Ocypodoidea	Dotillidae	Ilyoplax integra	16163	LC715474.1
Ocypodoidea	Macrophthalmidae	Ilyograpsus nodulosus	15938	LC715476.1
Ocypodoidea	Camptandriidae	Cleistostoma dilatatum	15444	NC_060620.1
Ocypodoidea	Dotillidae	Dotilla wichmanni	15600	NC_038180
Ocypodoidea	Dotillidae	Ilyoplax deschampsi	15460	NC_020040.1
Ocypodoidea	Dotillidae	Ilyoplax pusilla	15465	LC715475.1
Ocypodoidea	Dotillidae	Scopimera intermedia	16252	NC_057476.1
Ocypodoidea	Dotillidae	Tmethypocoelis choreutes	16283	LC715478.1
Ocypodoidea	Macrophthalmidae	Macrophthalmus abbreviatus	16322	NC_057472.1
Ocypodoidea	Macrophthalmidae	Macrophthalmus darwinensis	16348	MF457408
Ocypodoidea	Macrophthalmidae	Macrophthalmus dilatatum	16446	MK940808
Ocypodoidea	Macrophthalmidae	Macrophthalmus japonicus	16170	NC_030048.1
Ocypodoidea	Macrophthalmidae	Macrophthalmus latreillei	15747	MW423579
Ocypodoidea	Macrophthalmidae	Macrophthalmus pacificus	17726	MK584556
Ocypodoidea	Mictyridae	Mictyris longicarpus	15548	NC_025325.1
Ocypodoidea	Mictyridae	Mictyris thailandensis	15557	MW697086.1
Ocypodoidea	Ocypodidae	Cranuca inversa	15677	NC_039111.1
Ocypodoidea	Ocypodidae	Ocypode ceratophthalmus	15564	NC_025324.1
Ocypodoidea	Ocypodidae	Ocypode cordimanus	15604	NC_029725.1
Ocypodoidea	Ocypodidae	Ocypode quadrata	15547	OL467668
Ocypodoidea	Ocypodidae	Ocypode stimpsoni	15557	NC_046797
Ocypodoidea	Ocypodidae	Tubuca arcuata	15727	NC_058243.1
Ocypodoidea	Ocypodidae	Tubuca capricornis	15629	NC_039107
Ocypodoidea	Ocypodidae	Tubuca paradussumieri	15614	MN072633.1
Ocypodoidea	Ocypodidae	Tubuca polita	15672	NC_039106
Ocypodoidea	Ocypodidae	Uca borealis	15662	MH796170
Ocypodoidea	Ocypodidae	Uca lacteus	15661	MH796169
Ocypodoidea	Xenophthalmidae	Xenophthalmus pinnotheroides	16212	NC_063601.1
Parthenopoidea	Parthenopidae	Daldorfia horrida	15737	NC_049029
Pilumnoidea	Pilumnidae	Echinoecus nipponicus	16173	NC_039618.1
Pilumnoidea	Pilumnidae	Pilumnopeus makianus	15863	OM461360.1
Pilumnoidea	Pilumnidae	Pilumnus vespertilio	16222	NC_039108.1
Pinnotheroidea	Pinnotheridae	Amusiotheres obtusidentatus	16085	NC_063600.1
Pinnotheroidea	Pinnotheridae	Arcotheres purpureus	16371	NC_063598.1
Pinnotheroidea	Pinnotheridae	Asthenognathus inaequipes	15959	NC_063603.1
Pinnotheroidea	Pinnotheridae	Indopinnixa haematosticta	16301	LC715477.1
Pinnotheroidea	Pinnotheridae	Pinnaxodes major	16233	NC_063605.1
Pinnotheroidea	Pinnotheridae	Pinnotheres excussus	16101	NC_063599.1
Pinnotheroidea	Pinnotheridae	Pinnotheres pholadis	16071	NC_063597.1
Pinnotheroidea	Pinnotheridae	Tritodynamia horvathi	16235	NC_063614.1
Portunoidea	Geryonidae	Chaceon granulatus	16135	NC_023476.1
Portunoidea	Geryonidae	Ovalipes punctatus	16084	NC_042695.1
Portunoidea	Portunidae	Callinectes sapidus	16263	NC_006281.1
Portunoidea	Portunidae	Charybdis annulata	15747	MF198249.1
Portunoidea	Portunidae	Charybdis bimaculata	15714	NC_037695.1
Portunoidea	Portunidae	Charybdis feriata	15660	NC_024632.1
Portunoidea	Portunidae	Charybdis granulata	15774	MW446891.1
Portunoidea	Portunidae	Charybdis hellerii	15913	NC_060621.1
Portunoidea	Portunidae	Charybdis japonica	15738	NC_013246.1
Portunoidea	Portunidae	Charybdis natator	15664	NC_036132.1
Portunoidea	Portunidae	Lissocarcinus arkati	15510	MT755826
Portunoidea	Portunidae	Monomia gladiator	15878	NC_037173.1
Portunoidea	Portunidae	Portunus gracilimanus	15990	NC_040124.1
Portunoidea	Portunidae	Portunus pelagicus	16157	NC_026209.1
Portunoidea	Portunidae	Portunus sanguinolentus	16024	NC_028225.1
Portunoidea	Portunidae	Portunus trituberculatus	16026	NC_005037.1
Portunoidea	Portunidae	Scylla olivacea	15723	NC_012569.1
Portunoidea	Portunidae	Scylla paramamosain	15825	NC_012572.1
Portunoidea	Portunidae	Scylla serrata	15775	NC_012565.1
Portunoidea	Portunidae	Scylla tranquebarica	15833	NC_012567.1
Portunoidea	Portunidae	Thalamita crenata	15787	NC_024438.1
Portunoidea	Portunidae	Thalamita danae	15809	MW309525.1
Portunoidea	Portunidae	Thalamita integra	15773	MW309526.1
Portunoidea	Portunidae	Thalamita prymna	15807	MW309527.1
Portunoidea	Portunidae	Thalamita sima	15831	NC_039640.1
Portunoidea	Portunidae	Thalamita spinicarpa	15783	MW309529.1
Potamoidea	Gecarcinucidae	Esanthelphusa dugasti	19437	NC_060554.1
Potamoidea	Parathelphusidae	Somanniathelphusa bawangensis	17208	MN737135
Potamoidea	Parathelphusidae	Somanniathelphusa boyangensis	17032	NC_032044.1
Potamoidea	Parathelphusidae	Somanniathelphusa grayi	17654	NC_068218.1
Potamoidea	Parathelphusidae	Somanniathelphusa hainanensis	17212	NC_060556.1
Potamoidea	Parathelphusidae	Somanniathelphusa yangshanensis	17206	NC_060557.1
Potamoidea	Potamidae	Aparapotamon similium	19236	NC_053821
Potamoidea	Potamidae	Apotamonautes hainanensis	17011	MN737137
Potamoidea	Potamidae	Bottapotamon lingchuanense	17612	NC_049011
Potamoidea	Potamidae	Chinapotamon maolanense	17130	NC_051968
Potamoidea	Potamidae	Geothelphusa dehaani	18197	NC_007379.1
Potamoidea	Potamidae	Huananpotamon lichuanense	15380	NC_031406.1
Potamoidea	Potamidae	Indochinamon bhumibol	16351	NC_050694
Potamoidea	Potamidae	Longpotamon kenliense	18499	NC_044413
Potamoidea	Potamidae	Longpotamon parvum	19637	MN737134
Potamoidea	Potamidae	Longpotamon yangtsekiense	17885	NC_036946.1
Potamoidea	Potamidae	Longpotamon depressum	16537	MW182411
Potamoidea	Potamidae	Longpotamon exiguum	17324	MW182410
Potamoidea	Potamidae	Lophopotamon yenyuanense	18869	MN737139
Potamoidea	Potamidae	Nanhaipotamon hongkongense	15318	NC_057474.1
Potamoidea	Potamidae	Neilupotamon xinganense	16965	NC_049012.1
Potamoidea	Potamidae	Potamiscus montosus	16299	MN737133
Potamoidea	Potamidae	Potamiscus motuoensis	17971	KY285013.1
Potamoidea	Potamidae	Potamiscus yiwuensis	16307	MN737136
Potamoidea	Potamidae	Potamon fluviatile	16037	OL944387.1
Potamoidea	Potamidae	Sinolapotamon patellifer	16547	NC_046825
Potamoidea	Potamidae	Sinopotamon xiushuiense	18460	NC_029226.1
Potamoidea	Potamidae	Sinopotamon yaanense	17126	NC_036947.1
Potamoidea	Potamidae	Tenuilapotamon latilum	19294	MW788029
Potamoidea	Potamidae	Tenuipotamon yuxiense	18404	MN737140
Potamoidea	Potamidae	Terrapotamon thungwa	16156	MW697087
Raninoidea	Raninidae	Lyreidus brevifrons	16112	NC_026721.1
Raninoidea	Raninidae	Ranina ranina	15557	NC_023474
Raninoidea	Raninidae	Umalia orientalis	15466	NC_026688.1
Xanthoidea	Carpiliidae	Carpilius convexus	15766	MT780873
Xanthoidea	Carpiliidae	Carpilius maculatus	15761	NC_049030
Xanthoidea	Panopeidae	Rhithropanopeus harrisii	15902	MW446897.1
Xanthoidea	Xanthidae	Atergatis floridus	16180	NC_037201.1
Xanthoidea	Xanthidae	Atergatis integerrimus	15924	NC_037172.1
Xanthoidea	Xanthidae	Epixanthus frontalis	15993	NC_039110.1
Xanthoidea	Xanthidae	Etisus anaglyptus	16435	NC_042208
Xanthoidea	Xanthidae	Etisus dentatus	15884	NC_054248
Xanthoidea	Xanthidae	Leptodius exaratus	15716	MF198250.1
Xanthoidea	Xanthidae	Leptodius sanguineus	15480	NC_029726.1
Xanthoidea	Xanthidae	Macromedaeus distinguendus	15710	NC_057473.1
Chirostyloidea	Chirostylidae	Gastroptychus investigatoris	16423	KY352237
Chirostyloidea	Chirostylidae	Gastroptychus rogeri	16504	KY352238
Chirostyloidea	Kiwaidae	Kiwa tyleri	16865	NC_034927.1
Galatheoidea	Munididae	Munida gregaria	16326	NC_030255.1
Galatheoidea	Munididae	Munida isos	17910	NC_039112.1
Galatheoidea	Munidopsidae	Shinkaia crosnieri	15182	EU420129
Galatheoidea	Porcellanidae	Neopetrolisthes maculatus	15324	NC_020024.1
Hippoidea	Albuneidae	Stemonopa insignis	15596	KY352240
Lomoidea	Lomidae	Lomis hirta	17239	KY352239
Paguroidea	Coenobitidae	Birgus latro	16411	NC_045091.1
Paguroidea	Coenobitidae	Coenobita brevimanus	16393	MN030160
Paguroidea	Coenobitidae	Coenobita variabilis	16421	KY352236
Paguroidea	Coenobitidae	Paralithodes platypus	16883	NC_042240.1
Paguroidea	Diogenidae	Clibanarius infraspinatus	16504	NC_025776.1
Paguroidea	Lithodidae	Lithodes nintokuae	15731	NC_024202.1
Paguroidea	Lithodidae	Paralithodes camtschaticus	16720	NC_020029.1
Paguroidea	Paguridae	Pagurus nigrofascia	15423	NC_042412.1

## Sheet: Sheet2
SurperFamily	Family	Species	Size(bp)	GenBank No.
Bythograeoidea	Bythograeidae	Austinograea alayseae	15620	NC_020314.1
Bythograeoidea	Bythograeidae	Austinograea rodriguezensis	15611	NC_020312.1
Bythograeoidea	Bythograeidae	Gandalfus puia	15548	NC_027414.1
Bythograeoidea	Bythograeidae	Gandalfus yunohana	15567	NC_013713.1
Bythograeoidea	Bythograeidae	Segonzacia mesatlantica	15521	NC_035300.1
Calappoidea	Matutidae	Ashtoret lunaris	15807	NC_024435.1
Calappoidea	Matutidae	Matuta planipes	15760	NC_039351.1
Calappoidea	Matutidae	Matuta victor	15782	NC_053638
Cancroidea	Cancridae	Cancer pagurus	42736	NC_051962
Coleoidea	Octopodidae	Octopus bimaculoides	15733	NC_029723.1
Cryptochiroidea	Cryptochiridae	Hapalocarcinus marsupialis	15422	NC_063604.1
Dorippoidea	Orithyiidae	Orithyia sinica	15568	NC_039639.1
Dromioidea	Dromiidae	Lauridromia dehaani	15755	NC_066660.1
Dromioidea	Dynomenidae	Dynomene pilumnoides	16475	KT182070.1
Eriphioidea	Menippidae	Menippe nodifrons	15517	Supplement data
Eriphioidea	Menippidae	Myomenippe fornasinii	15658	NC_024437.1
Eriphioidea	Menippidae	Pseudocarcinus gigas	15515	NC_006891.1
Goneplacoidea	Goneplacidae	Eucrate crenata	15592	NC_066715.1
Grapsoidea	Gecarcinidae	Cardisoma carnifex	15597	NC_039105
Grapsoidea	Gecarcinidae	Cardisoma armatum	15586	NC_057477.1
Grapsoidea	Gecarcinidae	Gecarcoidea natalis	15545	NC_039811
Grapsoidea	Gecarcinidae	Gecarcoidea lalandii	15575	NC_057475.1
Grapsoidea	Gecarcinidae	Tuerkayana magnum	15556	ON990061
Grapsoidea	Grapsidae	Grapsus albolineatus	15578	MT755825
Grapsoidea	Grapsidae	Grapsus tenuicrustatus	15858	NC_029724.1
Grapsoidea	Grapsidae	Metopograpsus frontalis	15587	NC_042152.1
Grapsoidea	Grapsidae	Metopograpsus quadridentatus	15520	MH310445
Grapsoidea	Grapsidae	Pachygrapsus crassipes	15652	NC_021754.1
Grapsoidea	Grapsidae	Pachygrapsus fakaravensis	15571	MW446890.1
Grapsoidea	Grapsidae	Pachygrapsus marmoratus	15406	NC_039109
Grapsoidea	Plagusiidae	Plagusia squamosa	15460	NC_063602.1
Grapsoidea	Sesarmidae	Chiromantes dehaani	15917	NC_041212
Grapsoidea	Sesarmidae	Chiromantes eulimene	15894	NC_047209
Grapsoidea	Sesarmidae	Chiromantes haematocheir	15899	NC_042142
Grapsoidea	Sesarmidae	Clistocoeloma sinense	15706	NC_033866.1
Grapsoidea	Sesarmidae	Cristarma eulimene	15894	MN877385.1
Grapsoidea	Sesarmidae	Episesarma lafondii	15640	NC_063149.1
Grapsoidea	Sesarmidae	Geosesarma faustum	15880	MZ725940.1
Grapsoidea	Sesarmidae	Geosesarma penangense	15955	MZ725941.1
Grapsoidea	Sesarmidae	Metopaulias depressus	15765	KX118277.1
Grapsoidea	Sesarmidae	Nanosesarma minutum	15637	NC_040977
Grapsoidea	Sesarmidae	Orisarma dehaani	15917	MH593563.1
Grapsoidea	Sesarmidae	Orisarma neglectum	15920	KX156954.1
Grapsoidea	Sesarmidae	Orisarma sinense	15905	KR336554.1
Grapsoidea	Sesarmidae	Parasesarma affine	15638	NC_039990.1
Grapsoidea	Sesarmidae	Parasesarma eumolpe	15646	NC_061931.1
Grapsoidea	Sesarmidae	Parasesarma pictum	15611	NC_038066.1
Grapsoidea	Sesarmidae	Parasesarma tripectinis	15612	NC_030046.2
Grapsoidea	Sesarmidae	Perisesarma bidens	15641	NC_051868
Grapsoidea	Sesarmidae	Sesarma neglectum	15920	NC_031851.1
Grapsoidea	Sesarmidae	Sesarmops sinensis	15905	NC_030196.1
Grapsoidea	Varunidae	Chasmagnathus convexus	16212	NC_052834.1
Grapsoidea	Varunidae	Cyclograpsus granulosus	16300	NC_025571.1
Grapsoidea	Varunidae	Cyclograpsus intermedius	16184	NC_050045
Grapsoidea	Varunidae	Eriocheir japonica hepuensis	16335	NC_011598.1
Grapsoidea	Varunidae	Eriocheir japonica japonica	16352	NC_011597.1
Grapsoidea	Varunidae	Eriocheir japonica sinensis	16354	NC_006992.1
Grapsoidea	Varunidae	Gaetice depressus	16288	NC_038179
Grapsoidea	Varunidae	Helicana japonica	16535	NC_065158.1
Grapsoidea	Varunidae	Helicana wuana	16359	NC_034995.1
Grapsoidea	Varunidae	Helice latimera	16246	NC_033865.1
Grapsoidea	Varunidae	Helice tientsinensis	16212	NC_030197.1
Grapsoidea	Varunidae	Helice tridens	16652	NC_073107.1
Grapsoidea	Varunidae	Hemigrapsus penicillatus	16486	MG751772.1
Grapsoidea	Varunidae	Hemigrapsus sanguineus	16275	NC_068096.1
Grapsoidea	Varunidae	Hemigrapsus sinensis	15900	NC_065995.1
Grapsoidea	Varunidae	Hemigrapsus takanoi	16473	MW446895.1
Grapsoidea	Varunidae	Metaplax longipes	16305	NC_040976
Grapsoidea	Varunidae	Neoeriocheir leptognathus	16143	NC_041211
Grapsoidea	Varunidae	Pseudohelice subquadrata	16898	NC_042685.1
Grapsoidea	Varunidae	Varuna litterata	16247	NC_056882.1
Grapsoidea	Varunidae	Varuna yui	15915	NC_037155.1
Grapsoidea	Xenograpsidae	Xenograpsus ngatama	16106	NC_035951.1
Grapsoidea	Xenograpsidae	Xenograpsus testudinatus	15798	NC_013480.1
Haliotoidea	Haliotidae	Haliotis rufescens	16646	NC_036928.1
Homoloidea	Homolidae	Homologenus malayensis	15793	NC_026080.1
Homoloidea	Homolidae	Moloha majora	15903	NC_029361.1
Leucosioidea	Calappidae	Calappa bilineata	15606	NC_047195
Leucosioidea	Leucosiidae	Myra affinis	15349	NC_061949.1
Leucosioidea	Leucosiidae	Pyrhila pisum	15516	NC_030047.1
Majoidea	Majidae	Chionoecetes bairdi	16326	NC_068523.1
Majoidea	Majidae	Chionoecetes japonicus x Chionoecetes opilio	16037	NC_052725.1
Majoidea	Majidae	Chionoecetes opilio	16067	MT335860.1
Majoidea	Majidae	Chionoecetes opilio x Chionoecetes japonicus	16065	NC_069585
Majoidea	Majidae	Maja crispata	16592	NC_035424.1
Majoidea	Majidae	Maja squinado	16598	NC_035425.1
Majoidea	Mithracidae	Maguimithrax spinosissimus	15817	NC_025518.1
Majoidea	Oregoniidae	Chionoecetes japonicus pacificus	15341	AB_735678
Majoidea	Oregoniidae	Oregonia gracilis	15737	NC_057204.1
Majoidea	Pisidae	Scyra compressipes	16415	NC_057485.1
Majoidea	Pisidae	Scyra compressipes	16415	NC_057485.1
Muroidea	Spalacidae	Eospalax smithii	16350	NC_048987.1
Ocypodoidea	Camptandriidae	Deiratonotus japonicus	15444	LC715473.1
Ocypodoidea	Dotillidae	Ilyoplax integra	16163	LC715474.1
Ocypodoidea	Macrophthalmidae	Ilyograpsus nodulosus	15938	LC715476.1
Ocypodoidea	Camptandriidae	Cleistostoma dilatatum	15444	NC_060620.1
Ocypodoidea	Dotillidae	Dotilla wichmanni	15600	NC_038180
Ocypodoidea	Dotillidae	Ilyoplax deschampsi	15460	NC_020040.1
Ocypodoidea	Dotillidae	Ilyoplax pusilla	15465	LC715475.1
Ocypodoidea	Dotillidae	Scopimera intermedia	16252	NC_057476.1
Ocypodoidea	Dotillidae	Tmethypocoelis choreutes	16283	LC715478.1
Ocypodoidea	Macrophthalmidae	Macrophthalmus abbreviatus	16322	NC_057472.1
Ocypodoidea	Macrophthalmidae	Macrophthalmus darwinensis	16348	MF457408
Ocypodoidea	Macrophthalmidae	Macrophthalmus dilatatum	16446	MK940808
Ocypodoidea	Macrophthalmidae	Macrophthalmus japonicus	16170	NC_030048.1
Ocypodoidea	Macrophthalmidae	Macrophthalmus latreillei	15747	MW423579
Ocypodoidea	Macrophthalmidae	Macrophthalmus pacificus	17726	MK584556
Ocypodoidea	Mictyridae	Mictyris longicarpus	15548	NC_025325.1
Ocypodoidea	Mictyridae	Mictyris thailandensis	15557	MW697086.1
Ocypodoidea	Ocypodidae	Cranuca inversa	15677	NC_039111.1
Ocypodoidea	Ocypodidae	Ocypode ceratophthalmus	15564	NC_025324.1
Ocypodoidea	Ocypodidae	Ocypode cordimanus	15604	NC_029725.1
Ocypodoidea	Ocypodidae	Ocypode quadrata	15547	OL467668
Ocypodoidea	Ocypodidae	Ocypode stimpsoni	15557	NC_046797
Ocypodoidea	Ocypodidae	Tubuca arcuata	15727	NC_058243.1
Ocypodoidea	Ocypodidae	Tubuca capricornis	15629	NC_039107
Ocypodoidea	Ocypodidae	Tubuca paradussumieri	15614	MN072633.1
Ocypodoidea	Ocypodidae	Tubuca polita	15672	NC_039106
Ocypodoidea	Ocypodidae	Uca borealis	15662	MH796170
Ocypodoidea	Ocypodidae	Uca lacteus	15661	MH796169
Ocypodoidea	Xenophthalmidae	Xenophthalmus pinnotheroides	16212	NC_063601.1
Parthenopoidea	Parthenopidae	Daldorfia horrida	15737	NC_049029
Pilumnoidea	Pilumnidae	Echinoecus nipponicus	16173	NC_039618.1
Pilumnoidea	Pilumnidae	Pilumnopeus makianus	15863	OM461360.1
Pilumnoidea	Pilumnidae	Pilumnus vespertilio	16222	NC_039108.1
Pinnotheroidea	Pinnotheridae	Amusiotheres obtusidentatus	16085	NC_063600.1
Pinnotheroidea	Pinnotheridae	Arcotheres purpureus	16371	NC_063598.1
Pinnotheroidea	Pinnotheridae	Asthenognathus inaequipes	15959	NC_063603.1
Pinnotheroidea	Pinnotheridae	Indopinnixa haematosticta	16301	LC715477.1
Pinnotheroidea	Pinnotheridae	Pinnaxodes major	16233	NC_063605.1
Pinnotheroidea	Pinnotheridae	Pinnotheres excussus	16101	NC_063599.1
Pinnotheroidea	Pinnotheridae	Pinnotheres pholadis	16071	NC_063597.1
Pinnotheroidea	Pinnotheridae	Tritodynamia horvathi	16235	NC_063614.1
Portunoidea	Geryonidae	Chaceon granulatus	16135	NC_023476.1
Portunoidea	Geryonidae	Ovalipes punctatus	16084	NC_042695.1
Portunoidea	Portunidae	Callinectes sapidus	16263	NC_006281.1
Portunoidea	Portunidae	Charybdis annulata	15747	MF198249.1
Portunoidea	Portunidae	Charybdis bimaculata	15714	NC_037695.1
Portunoidea	Portunidae	Charybdis feriata	15660	NC_024632.1
Portunoidea	Portunidae	Charybdis granulata	15774	MW446891.1
Portunoidea	Portunidae	Charybdis hellerii	15913	NC_060621.1
Portunoidea	Portunidae	Charybdis japonica	15738	NC_013246.1
Portunoidea	Portunidae	Charybdis natator	15664	NC_036132.1
Portunoidea	Portunidae	Lissocarcinus arkati	15510	MT755826
Portunoidea	Portunidae	Monomia gladiator	15878	NC_037173.1
Portunoidea	Portunidae	Portunus gracilimanus	15990	NC_040124.1
Portunoidea	Portunidae	Portunus pelagicus	16157	NC_026209.1
Portunoidea	Portunidae	Portunus sanguinolentus	16024	NC_028225.1
Portunoidea	Portunidae	Portunus trituberculatus	16026	NC_005037.1
Portunoidea	Portunidae	Scylla olivacea	15723	NC_012569.1
Portunoidea	Portunidae	Scylla paramamosain	15825	NC_012572.1
Portunoidea	Portunidae	Scylla serrata	15775	NC_012565.1
Portunoidea	Portunidae	Scylla tranquebarica	15833	NC_012567.1
Portunoidea	Portunidae	Thalamita crenata	15787	NC_024438.1
Portunoidea	Portunidae	Thalamita danae	15809	MW309525.1
Portunoidea	Portunidae	Thalamita integra	15773	MW309526.1
Portunoidea	Portunidae	Thalamita prymna	15807	MW309527.1
Portunoidea	Portunidae	Thalamita sima	15831	NC_039640.1
Portunoidea	Portunidae	Thalamita spinicarpa	15783	MW309529.1
Potamoidea	Gecarcinucidae	Esanthelphusa dugasti	19437	NC_060554.1
Potamoidea	Parathelphusidae	Somanniathelphusa bawangensis	17208	MN737135
Potamoidea	Parathelphusidae	Somanniathelphusa boyangensis	17032	NC_032044.1
Potamoidea	Parathelphusidae	Somanniathelphusa grayi	17654	NC_068218.1
Potamoidea	Parathelphusidae	Somanniathelphusa hainanensis	17212	NC_060556.1
Potamoidea	Parathelphusidae	Somanniathelphusa yangshanensis	17206	NC_060557.1
Potamoidea	Potamidae	Aparapotamon similium	19236	NC_053821
Potamoidea	Potamidae	Apotamonautes hainanensis	17011	MN737137
Potamoidea	Potamidae	Bottapotamon lingchuanense	17612	NC_049011
Potamoidea	Potamidae	Chinapotamon maolanense	17130	NC_051968
Potamoidea	Potamidae	Geothelphusa dehaani	18197	NC_007379.1
Potamoidea	Potamidae	Huananpotamon lichuanense	15380	NC_031406.1
Potamoidea	Potamidae	Indochinamon bhumibol	16351	NC_050694
Potamoidea	Potamidae	Longpotamon kenliense	18499	NC_044413
Potamoidea	Potamidae	Longpotamon parvum	19637	MN737134
Potamoidea	Potamidae	Longpotamon yangtsekiense	17885	NC_036946.1
Potamoidea	Potamidae	Longpotamon depressum	16537	MW182411
Potamoidea	Potamidae	Longpotamon exiguum	17324	MW182410
Potamoidea	Potamidae	Lophopotamon yenyuanense	18869	MN737139
Potamoidea	Potamidae	Nanhaipotamon hongkongense	15318	NC_057474.1
Potamoidea	Potamidae	Neilupotamon xinganense	16965	NC_049012.1
Potamoidea	Potamidae	Potamiscus montosus	16299	MN737133
Potamoidea	Potamidae	Potamiscus motuoensis	17971	KY285013.1
Potamoidea	Potamidae	Potamiscus yiwuensis	16307	MN737136
Potamoidea	Potamidae	Potamon fluviatile	16037	OL944387.1
Potamoidea	Potamidae	Sinolapotamon patellifer	16547	NC_046825
Potamoidea	Potamidae	Sinopotamon xiushuiense	18460	NC_029226.1
Potamoidea	Potamidae	Sinopotamon yaanense	17126	NC_036947.1
Potamoidea	Potamidae	Tenuilapotamon latilum	19294	MW788029
Potamoidea	Potamidae	Tenuipotamon yuxiense	18404	MN737140
Potamoidea	Potamidae	Terrapotamon thungwa	16156	MW697087
Raninoidea	Raninidae	Lyreidus brevifrons	16112	NC_026721.1
Raninoidea	Raninidae	Ranina ranina	15557	NC_023474
Raninoidea	Raninidae	Umalia orientalis	15466	NC_026688.1
Xanthoidea	Carpiliidae	Carpilius convexus	15766	MT780873
Xanthoidea	Carpiliidae	Carpilius maculatus	15761	NC_049030
Xanthoidea	Eriphiidae	Pseudocarcinus gigas	15515	NC_006891.1
Xanthoidea	Oziidae	Epixanthus frontalis	15993	NC_039110.1
Xanthoidea	Panopeidae	Rhithropanopeus harrisii	15902	MW446897.1
Xanthoidea	Xanthidae	Atergatis floridus	16180	NC_037201.1
Xanthoidea	Xanthidae	Atergatis integerrimus	15924	NC_037172.1
Xanthoidea	Xanthidae	Epixanthus frontalis	15993	NC_039110.1
Xanthoidea	Xanthidae	Etisus anaglyptus	16435	NC_042208
Xanthoidea	Xanthidae	Etisus dentatus	15884	NC_054248
Xanthoidea	Xanthidae	Leptodius exaratus	15716	MF198250.1
Xanthoidea	Xanthidae	Leptodius sanguineus	15480	NC_029726.1
Xanthoidea	Xanthidae	Macromedaeus distinguendus	15710	NC_057473.1
Chirostyloidea	Chirostylidae	Gastroptychus investigatoris	16423	KY352237
Chirostyloidea	Chirostylidae	Gastroptychus rogeri	16504	KY352238
Chirostyloidea	Kiwaidae	Kiwa tyleri	16865	NC_034927.1
Galatheoidea	Munididae	Munida gregaria	16326	NC_030255.1
Galatheoidea	Munididae	Munida isos	17910	NC_039112.1
Galatheoidea	Munidopsidae	Shinkaia crosnieri	15182	EU420129
Galatheoidea	Porcellanidae	Neopetrolisthes maculatus	15324	NC_020024.1
Hippoidea	Albuneidae	Stemonopa insignis	15596	KY352240
Lomoidea	Lomidae	Lomis hirta	17239	KY352239
Paguroidea	Coenobitidae	Birgus latro	16411	NC_045091.1
Paguroidea	Coenobitidae	Coenobita brevimanus	16393	MN030160
Paguroidea	Coenobitidae	Coenobita variabilis	16421	KY352236
Paguroidea	Coenobitidae	Paralithodes platypus	16883	NC_042240.1
Paguroidea	Diogenidae	Clibanarius infraspinatus	16504	NC_025776.1
Paguroidea	Lithodidae	Lithodes nintokuae	15731	NC_024202.1
Paguroidea	Lithodidae	Paralithodes camtschaticus	16720	NC_020029.1
Paguroidea	Paguridae	Pagurus nigrofascia	15423	NC_042412.1
