# Supplementary material for: Analysis of the Overlength Main Noncoding Region in Metacarcinus magister (Decapoda: Brachyura) and a Phylogenetic Study of the Cancroidea Species
Source: Genes (Basel). 2024 Mar 29;15(4):437. doi: 10.3390/genes15040437 (PMC11049931; doi:10.3390/genes15040437)
Supplement: Supplementary file 1 [file genes-15-00437-s001.zip › Table S3.xlsx]

## Sheet: Sheet1
Table S3.The Microsatellite Tandem Repeats in Metacarcinus magister
Position	Cicle	Repeats	Sequence
133	2	3	CTCTCT
608	2	3	CTCTCT
925	2	6	TATATATATATA
1615	2	7	TATATATATATATA
1646	2	3	TATATA
1825	2	3	ATATAT
2486	2	3	TATATA
3139	3	3	TTATTATTA
3412	2	3	TATATA
3958	2	3	TCTCTC
4073	3	3	TTATTATTA
4334	2	3	TATATA
4862	2	3	AGAGAG
5254	2	3	TATATA
5679	2	3	CTCTCT
6176	2	6	TATATATATATA
6844	3	3	TTATTATTA
7905	2	3	TATATA
8822	2	3	TATATA
9734	2	3	TATATA
10650	2	3	TATATA
10785	4	3	TTAGTTAGTTAG
11700	4	3	TTAGTTAGTTAG
12460	2	3	TATATA
11313	2	3	TATATA
13858	2	3	TCTCTC
14230	2	3	TATATA
14770	2	3	TCTCTC
15147	2	3	TATATA
15828	2	4	CTCTCTCT
16310	3	3	AATAATAAT
